# Supplementary material for: An Elevated IL10 mRNA Combined with Lower TNFA mRNA Level in Active Rheumatoid Arthritis Peripheral Blood
Source: Curr Issues Mol Biol. 2024 Mar 20;46(3):2644–57. doi: 10.3390/cimb46030167 (PMC10969346; doi:10.3390/cimb46030167)
Supplement: Supplementary file 1 [file cimb-46-00167-s001.zip]

Archive with 1 entries (1 files):
- cimb-2910868-supplementary.pdf
